# Supplementary material for: Using Network Analysis to Identify Central Facets of Androgynous Development Between Sexes in Chinese Adolescents
Source: Behav Sci (Basel). 2025 Oct 9;15(10):1375. doi: 10.3390/bs15101375 (PMC12562017; doi:10.3390/bs15101375)
Supplement: Supplementary file 1 [file behavsci-15-01375-s001.zip]

Archive with 1 entries (1 files):
- behavsci-3855399-supplementary.pdf
